# Supplementary material for: The Quasimesenchymal Pancreatic Ductal Epithelial Cell Line PANC-1—A Useful Model to Study Clonal Heterogeneity and EMT Subtype Shifting
Source: Cancers (Basel). 2022 Apr 19;14(9):2057. doi: 10.3390/cancers14092057 (PMC9101310; doi:10.3390/cancers14092057)
Supplement: Supplementary file 1 [file cancers-14-02057-s001.zip]

Archive with 2 entries (2 files):
- cancers-1586574-supplementary.pdf
- Table S1.pdf
